# Supplementary material for: Epidemiological and clinical characteristics of scrub typhus in Guizhou Province, China: An outbreak study of scrub typhus
Source: PLoS Negl Trop Dis. 2024 Mar 5;18(3):e0011963. doi: 10.1371/journal.pntd.0011963 (PMC10914282; doi:10.1371/journal.pntd.0011963)
Supplement: S1 Data — (XLSX) [file pntd.0011963.s001.xlsx]

## Sheet: Sheet1
	Suspected cases	Clinically confirmed cases	Laboratory confirmed cases	Number of mouse
Jul. 24-Jul. 29	5	1	0
Jul. 30-Aug. 4	0	0	2
Aug. 5-Aug. 10	0	2	2
Aug. 11-Aug. 16	2	2	2
Aug. 17-Aug. 22	1	1	1	18
Aug. 23-Aug. 28				13
Aug. 29-Sept. 3				16
Sept. 4-Sept. 9				25
Sept. 10-Sept. 15				12
The underlying numerical data for Fig 2
