# Supplementary material for: Epidemiological and clinical characteristics of scrub typhus in Guizhou Province, China: An outbreak study of scrub typhus
Source: PLoS Negl Trop Dis. 2024 Mar 5;18(3):e0011963. doi: 10.1371/journal.pntd.0011963 (PMC10914282; doi:10.1371/journal.pntd.0011963)
Supplement: S2 Data — (XLSX) [file pntd.0011963.s002.xlsx]

## Sheet: Sheet1
Number	Field activity	Gender	Occupation	Age	Outcomes
1	Swimming	Female	Farmer	22	Death
2	Field work	Male	Farmer	45	Full recovery
3	Fishing	Male	Farmer	31	Full recovery
4	Fishing	Male	Farmer	42	Full recovery
5	Field work	Female	Farmer	52	Full recovery
6	Fishing	Male	Farmer	46	Full recovery
7	Field work	Male	Farmer	45	Full recovery
8	Fishing	Male	Farmer	30	Full recovery
9	Fishing	Male	Farmer	37	Full recovery
10	Fishing	Male	Farmer	24	Full recovery
11	Fishing	Male	Farmer	58	Full recovery
12	Field work	Male	Farmer	71	Full recovery
13	Fishing	Male	Teacher	32	Full recovery
The underlying numerical data for Table 2
