# Supplementary material for: Epidemiological and clinical characteristics of scrub typhus in Guizhou Province, China: An outbreak study of scrub typhus
Source: PLoS Negl Trop Dis. 2024 Mar 5;18(3):e0011963. doi: 10.1371/journal.pntd.0011963 (PMC10914282; doi:10.1371/journal.pntd.0011963)
Supplement: S3 Data — (XLSX) [file pntd.0011963.s003.xlsx]

## Sheet: Sheet1
Clinical Characterization
Number	Fever	Chill	Headache	Eschar or ulcer	Asthenia	Pneumonia	Dizziness	Lymphadenopathy	Anorexia	Myalgia	Tonsillitis	Shortness of breath	Vomiting	Cough	Diarrhea	Sore throat
1	√		√		√	√			√		√					√
2	√	√	√		√	√	√		√		√
3	√	√	√	√		√	√	√				√		√	√
4	√	√		√	√		√	√				√
5	√	√	√	√	√				√		√
6	√	√	√	√		√		√
7	√	√	√			√	√			√			√
8	√			√	√	√	√	√	√		√	√	√	√	√
9	√	√	√	√	√					√
10	√	√	√			√		√					√			√
11	√	√	√	√	√			√	√	√
12	√	√		√	√		√			√
13	√	√	√	√						√
Laboratory findings
Reference range	0-5mg/L	40-75%	ALT: 7-40 U/L AST: 13-35 U/L	20-50%	0.4-8.0%	100-300× 109	Disturbance:√	Abnormal：√
Number	CRP increased	Neutrophilic leukocytosis	Elevated ALT or AST	Lymphocytopenia	Eosinophil decrease	Thrombocytopenia	Electrolyte disturbance	Abnormal electrocardiogram
1	69.7	76	50/62	19	0	100	√
2	128	81.04	155/144	14.94	0	122	√	√
3	244.7	83.5	227/244	11.9	0	45	√	√
4	97.5	79.5	178/144	11.7	0	62	√	√
5	81.3	86.94	111/111	8.14	0	98
6	110	83.5	140/228	12.6	0	35		√
7	75.6	83.9	102/116	25.3	0	31	√
8	137	85.6	174/293	7.9	1.2	24	√
9	38.9	77	10.2/17.5	36.5	3.1	111	√	√
10	23.8	78.9	543/374	20.7	4.4	135	√
11	4.3	75	25.4/30.2	10.3	0	53	√
12	129	94.6	83/213	13.5	2.7	81	√	√
13	32	73.64	287/166	20.8	0	102
The underlying numerical data for Table 3
